# Supplementary material for: Cytoplasmic nanojunctions between lysosomes and sarcoplasmic reticulum are required for specific calcium signaling
Source: F1000Res. 2014 Apr 22;3:93. [Version 1] doi: 10.12688/f1000research.3720.1 (PMC4126599; doi:10.12688/f1000research.3720.1)
Supplement: L-SR nanojunction study data — Figure_1_ms_suppl.csv Calcium fluorescence Fura-2-AM calcium fluorescence imaging data set used to produce the graphs in Figure 1 of the manuscript as well as Figure 1 in the supplement file to the main manuscript. Data are in a csv file with columns headers for indicating the data in each column. Figure_2_B-D.csv L-SR characterization Data for image analysis statistics shown in Figure 2B-D and gathered from transmission electron micrographs. Data are in comma-separated columns in a simple text file. Column headers indicate the quantity and units listed in each column. Figure_6A.txt TPC2 open probability vs lysosomal luminal [Ca2+] Data used for plot in Figure 6A and obtained from analysis of experimental results in Pitt S et al 2010 (see manuscript references). Data are in space/tab-separated columns in a simple text file. Column headers indicate the quantity and units listed in each column. Figure_6B.txt TPC2 Ca2+ release rate vs time Data used for plot in Figure 6B and obtained as described in section “L-SR junctional Ca2+ signal”. Data are in space/tab-separated columns in a simple text file. Column headers indicate the quantity and units listed in each column. Figure_7A_20_nm.txt, Figure_7A_50_nm.txt, Figure_7A_100_nm.txt Nanojunctional [Ca2+] vs time Data for plot in Figure 7A and obtained as average over 100 simulations each started with a different random number generator seed (as described in section “L-SR junctional Ca2+ signal”). The files contain data from simulations with L-SR junctional separations of 20, 50 and 100 nm, respectively. Data are in space/tab-separated columns in a simple text file. Column headers indicate the quantity and units listed in each column. Figure_7B.txt Nanojunctional [Ca2+] vs L-SR separation distance Data for plot in Figure 7B, solid circles, obtained by temporal average of data in figure 7A over entire time interval. Data are in space/tab-separated columns in a simple text file. Column headers indicate the quantity and units [file f1000research-3-3986-s0000.tgz › Figure_1_data_suppl.csv]

No.	ROI Name	Area	Perimeter	Width	Height	Shape	Max	Min	Mean	Mode	Max (Cal)	Min (Cal)	Mean (Cal)	Mode (Cal)	Units	Layer	Layer Time	Obj. No.	Max (Ratio)	Min (Ratio)	Mean (Ratio)	Mode (Ratio)	Cent. x	Cent. y	SD
1	Obj. 1 (using mask new layer 494)	2183	302.926	69	149	0.298945	1150	423	725	699	0.597619	0.251429	0.395238	0.382857	pixels	Ratio image 1084	+000:56:34.248	1	0.597619	0.251429	0.395238	0.382857	129	110	90
2	Obj. 1 (using mask new layer 494)	2199	302.926	69	149	0.301136	1075	389	690	630	0.561905	0.235238	0.378571	0.35	pixels	Ratio image 1085	+000:56:39.067	1	0.561905	0.235238	0.378571	0.35	129	110	86
3	Obj. 1 (using mask new layer 494)	2235	302.926	69	149	0.306066	1040	376	653	594	0.545238	0.229048	0.360952	0.332857	pixels	Ratio image 1086	+000:56:43.897	1	0.545238	0.229048	0.360952	0.332857	129	110	83
4	Obj. 1 (using mask new layer 494)	2199	302.926	69	149	0.301136	1065	368	648	602	0.557143	0.225238	0.358571	0.336667	pixels	Ratio image 1087	+000:56:48.733	1	0.557143	0.225238	0.358571	0.336667	129	110	86
5	Obj. 1 (using mask new layer 494)	2236	302.926	69	149	0.306202	1047	332	639	602	0.548571	0.208095	0.354286	0.336667	pixels	Ratio image 1088	+000:56:53.568	1	0.548571	0.208095	0.354286	0.336667	129	110	86
6	Obj. 1 (using mask new layer 494)	2257	302.926	69	149	0.309078	1042	352	591	574	0.54619	0.217619	0.331429	0.323333	pixels	Ratio image 1089	+000:56:58.355	1	0.54619	0.217619	0.331429	0.323333	129	110	83
7	Obj. 1 (using mask new layer 494)	2223	302.926	69	149	0.304422	980	378	601	565	0.516667	0.23	0.33619	0.319048	pixels	Ratio image 1090	+000:57:03.174	1	0.516667	0.23	0.33619	0.319048	129	110	85
8	Obj. 1 (using mask new layer 494)	2196	302.926	69	149	0.300725	1029	382	625	599	0.54	0.231905	0.347619	0.335238	pixels	Ratio image 1091	+000:57:08.027	1	0.54	0.231905	0.347619	0.335238	129	110	86
9	Obj. 1 (using mask new layer 494)	2176	302.926	69	149	0.297986	968	376	604	563	0.510952	0.229048	0.337619	0.318095	pixels	Ratio image 1092	+000:57:12.905	1	0.510952	0.229048	0.337619	0.318095	129	110	86
10	Obj. 1 (using mask new layer 494)	2129	302.926	69	149	0.29155	1065	395	614	548	0.557143	0.238095	0.342381	0.310952	pixels	Ratio image 1093	+000:57:17.774	1	0.557143	0.238095	0.342381	0.310952	129	110	85
11	Obj. 1 (using mask new layer 494)	2090	302.926	69	149	0.286209	1122	397	624	559	0.584286	0.239048	0.347143	0.31619	pixels	Ratio image 1094	+000:57:22.643	1	0.584286	0.239048	0.347143	0.31619	129	110	89
12	Obj. 1 (using mask new layer 494)	1962	302.926	69	149	0.26868	1166	458	687	605	0.605238	0.268095	0.377143	0.338095	pixels	Ratio image 1095	+000:57:27.506	1	0.605238	0.268095	0.377143	0.338095	129	110	103
13	Obj. 1 (using mask new layer 494)	1919	302.926	69	149	0.262792	1225	486	734	685	0.633333	0.281429	0.399524	0.37619	pixels	Ratio image 1096	+000:57:32.376	1	0.633333	0.281429	0.399524	0.37619	129	110	96
14	Obj. 1 (using mask new layer 494)	1803	302.926	69	149	0.246907	1270	490	827	790	0.654762	0.283333	0.44381	0.42619	pixels	Ratio image 1097	+000:57:37.220	1	0.654762	0.283333	0.44381	0.42619	129	110	99
15	Obj. 1 (using mask new layer 494)	1734	302.926	69	149	0.237458	1402	618	873	835	0.717619	0.344286	0.465714	0.447619	pixels	Ratio image 1098	+000:57:42.100	1	0.717619	0.344286	0.465714	0.447619	129	110	100
16	Obj. 1 (using mask new layer 494)	1734	302.926	69	149	0.237458	1317	443	868	858	0.677143	0.260952	0.463333	0.458571	pixels	Ratio image 1099	+000:57:46.964	1	0.677143	0.260952	0.463333	0.458571	129	110	103
17	Obj. 1 (using mask new layer 494)	1598	302.926	69	149	0.218833	1418	621	909	852	0.725238	0.345714	0.482857	0.455714	pixels	Ratio image 1100	+000:57:51.860	1	0.725238	0.345714	0.482857	0.455714	129	110	114
18	Obj. 1 (using mask new layer 494)	1343	302.926	69	149	0.183913	2115	755	1301	1265	1.05714	0.409524	0.669524	0.652381	pixels	Ratio image 1101	+000:57:56.711	1	1.05714	0.409524	0.669524	0.652381	129	110	194
19	Obj. 1 (using mask new layer 494)	1053	302.926	69	149	0.1442	2486	961	1894	1995	1.23381	0.507619	0.951905	1	pixels	Ratio image 1102	+000:58:01.640	1	1.23381	0.507619	0.951905	1	129	110	187
20	Obj. 1 (using mask new layer 494)	1051	302.926	69	149	0.143926	2427	1066	1860	1995	1.20571	0.557619	0.935714	1	pixels	Ratio image 1103	+000:58:06.581	1	1.20571	0.557619	0.935714	1	129	110	171
21	Obj. 1 (using mask new layer 494)	1103	302.926	69	149	0.151047	2380	1085	1786	1995	1.18333	0.566667	0.900476	1	pixels	Ratio image 1104	+000:58:11.430	1	1.18333	0.566667	0.900476	1	129	110	156
22	Obj. 1 (using mask new layer 494)	1047	302.926	69	149	0.143378	2444	1035	1819	1711	1.21381	0.542857	0.91619	0.864762	pixels	Ratio image 1105	+000:58:16.361	1	1.21381	0.542857	0.91619	0.864762	129	110	160
23	Obj. 1 (using mask new layer 494)	1138	302.926	69	149	0.15584	2279	902	1676	1639	1.13524	0.479524	0.848095	0.830476	pixels	Ratio image 1106	+000:58:21.243	1	1.13524	0.479524	0.848095	0.830476	129	110	159
24	Obj. 1 (using mask new layer 494)	1251	302.926	69	149	0.171315	2167	1003	1491	1444	1.0819	0.527619	0.76	0.737619	pixels	Ratio image 1107	+000:58:26.164	1	1.0819	0.527619	0.76	0.737619	129	110	144
25	Obj. 1 (using mask new layer 494)	1364	302.926	69	149	0.186789	1892	762	1288	1295	0.950952	0.412857	0.663333	0.666667	pixels	Ratio image 1108	+000:58:31.037	1	0.950952	0.412857	0.663333	0.666667	129	110	128
26	Obj. 1 (using mask new layer 494)	1412	302.926	69	149	0.193362	1842	780	1233	1155	0.927143	0.421429	0.637143	0.6	pixels	Ratio image 1109	+000:58:35.879	1	0.927143	0.421429	0.637143	0.6	129	110	130
27	Obj. 1 (using mask new layer 494)	1514	302.926	69	149	0.20733	1639	593	1105	1148	0.830476	0.332381	0.57619	0.596667	pixels	Ratio image 1110	+000:58:40.777	1	0.830476	0.332381	0.57619	0.596667	129	110	121
28	Obj. 1 (using mask new layer 494)	1561	302.926	69	149	0.213767	1499	596	984	946	0.76381	0.33381	0.518571	0.500476	pixels	Ratio image 1111	+000:58:45.661	1	0.76381	0.33381	0.518571	0.500476	129	110	109
29	Obj. 1 (using mask new layer 494)	1736	302.926	69	149	0.237731	1308	535	851	816	0.672857	0.304762	0.455238	0.438571	pixels	Ratio image 1112	+000:58:50.601	1	0.672857	0.304762	0.455238	0.438571	129	110	98
30	Obj. 1 (using mask new layer 494)	1755	302.926	69	149	0.240333	1453	541	831	810	0.741905	0.307619	0.445714	0.435714	pixels	Ratio image 1113	+000:58:55.493	1	0.741905	0.307619	0.445714	0.435714	129	110	98
31	Obj. 1 (using mask new layer 494)	1935	302.926	69	149	0.264983	1047	445	689	624	0.548571	0.261905	0.378095	0.347143	pixels	Ratio image 1114	+000:59:00.439	1	0.548571	0.261905	0.378095	0.347143	129	110	87
32	Obj. 1 (using mask new layer 494)	1983	302.926	69	149	0.271556	1051	341	632	594	0.550476	0.212381	0.350952	0.332857	pixels	Ratio image 1115	+000:59:05.405	1	0.550476	0.212381	0.350952	0.332857	129	110	85
33	Obj. 1 (using mask new layer 494)	2010	302.926	69	149	0.275254	991	323	624	629	0.521905	0.20381	0.347143	0.349524	pixels	Ratio image 1116	+000:59:10.322	1	0.521905	0.20381	0.347143	0.349524	129	110	85
34	Obj. 1 (using mask new layer 494)	2034	302.926	69	149	0.27854	987	286	593	577	0.52	0.18619	0.332381	0.324762	pixels	Ratio image 1117	+000:59:15.259	1	0.52	0.18619	0.332381	0.324762	129	110	84
35	Obj. 1 (using mask new layer 494)	2073	302.926	69	149	0.283881	916	315	538	516	0.48619	0.2	0.30619	0.295714	pixels	Ratio image 1118	+000:59:20.211	1	0.48619	0.2	0.30619	0.295714	129	110	82
36	Obj. 1 (using mask new layer 494)	2069	302.926	69	149	0.283333	920	350	552	508	0.488095	0.216667	0.312857	0.291905	pixels	Ratio image 1119	+000:59:25.177	1	0.488095	0.216667	0.312857	0.291905	129	110	82
37	Obj. 1 (using mask new layer 494)	2118	302.926	69	149	0.290043	954	303	532	478	0.504286	0.194286	0.303333	0.277619	pixels	Ratio image 1120	+000:59:30.161	1	0.504286	0.194286	0.303333	0.277619	129	110	81
38	Obj. 1 (using mask new layer 494)	2140	302.926	69	149	0.293056	920	313	505	458	0.488095	0.199048	0.290476	0.268095	pixels	Ratio image 1121	+000:59:35.101	1	0.488095	0.199048	0.290476	0.268095	129	110	79
39	Obj. 1 (using mask new layer 494)	2149	302.926	69	149	0.294288	873	279	502	439	0.465714	0.182857	0.289048	0.259048	pixels	Ratio image 1122	+000:59:40.073	1	0.465714	0.182857	0.289048	0.259048	129	110	78
40	Obj. 1 (using mask new layer 494)	2172	302.926	69	149	0.297438	839	310	491	405	0.449524	0.197619	0.28381	0.242857	pixels	Ratio image 1123	+000:59:45.045	1	0.449524	0.197619	0.28381	0.242857	129	110	80
41	Obj. 1 (using mask new layer 494)	2152	302.926	69	149	0.294699	841	251	492	453	0.450476	0.169524	0.284286	0.265714	pixels	Ratio image 1124	+000:59:49.991	1	0.450476	0.169524	0.284286	0.265714	129	110	81
42	Obj. 1 (using mask new layer 494)	2179	302.926	69	149	0.298397	993	266	482	448	0.522857	0.176667	0.279524	0.263333	pixels	Ratio image 1125	+000:59:54.909	1	0.522857	0.176667	0.279524	0.263333	129	110	79
43	Obj. 1 (using mask new layer 494)	2202	302.926	69	149	0.301546	949	177	456	436	0.501905	0.134286	0.267143	0.257619	pixels	Ratio image 1126	+000:59:59.856	1	0.501905	0.134286	0.267143	0.257619	129	110	79
44	Obj. 1 (using mask new layer 494)	2115	302.926	69	149	0.289632	857	279	478	446	0.458095	0.182857	0.277619	0.262381	pixels	Ratio image 1127	+001:00:04.792	1	0.458095	0.182857	0.277619	0.262381	129	110	79
45	Obj. 1 (using mask new layer 494)	2076	302.926	69	149	0.284292	899	311	497	418	0.478095	0.198095	0.286667	0.249048	pixels	Ratio image 1128	+001:00:09.782	1	0.478095	0.198095	0.286667	0.249048	129	110	85
46	Obj. 1 (using mask new layer 494)	2102	302.926	69	149	0.287852	850	278	459	419	0.454762	0.182381	0.268571	0.249524	pixels	Ratio image 1129	+001:00:14.742	1	0.454762	0.182381	0.268571	0.249524	129	110	80
47	Obj. 1 (using mask new layer 494)	2090	302.926	69	149	0.286209	853	251	472	415	0.45619	0.169524	0.274762	0.247619	pixels	Ratio image 1130	+001:00:19.682	1	0.45619	0.169524	0.274762	0.247619	129	110	80
48	Obj. 1 (using mask new layer 494)	2091	302.926	69	149	0.286346	885	289	485	464	0.471429	0.187619	0.280952	0.270952	pixels	Ratio image 1131	+001:00:24.611	1	0.471429	0.187619	0.280952	0.270952	129	110	79
49	Obj. 1 (using mask new layer 494)	2099	302.926	69	149	0.287441	871	291	461	433	0.464762	0.188571	0.269524	0.25619	pixels	Ratio image 1132	+001:00:29.570	1	0.464762	0.188571	0.269524	0.25619	129	110	80
50	Obj. 1 (using mask new layer 494)	2088	302.926	69	149	0.285935	961	282	490	461	0.507619	0.184286	0.283333	0.269524	pixels	Ratio image 1133	+001:00:34.535	1	0.507619	0.184286	0.283333	0.269524	129	110	83
51	Obj. 1 (using mask new layer 494)	2089	302.926	69	149	0.286072	868	293	496	445	0.463333	0.189524	0.28619	0.261905	pixels	Ratio image 1134	+001:00:39.524	1	0.463333	0.189524	0.28619	0.261905	129	110	82
52	Obj. 1 (using mask new layer 494)	2090	302.926	69	149	0.286209	938	321	493	468	0.496667	0.202857	0.284762	0.272857	pixels	Ratio image 1135	+001:00:44.523	1	0.496667	0.202857	0.284762	0.272857	129	110	83
53	Obj. 1 (using mask new layer 494)	2085	302.926	69	149	0.285524	890	309	495	461	0.47381	0.197143	0.285714	0.269524	pixels	Ratio image 1136	+001:00:49.492	1	0.47381	0.197143	0.285714	0.269524	129	110	80
54	Obj. 1 (using mask new layer 494)	2127	302.926	69	149	0.291276	833	218	470	435	0.446667	0.15381	0.27381	0.257143	pixels	Ratio image 1137	+001:00:54.454	1	0.446667	0.15381	0.27381	0.257143	129	110	77
55	Obj. 1 (using mask new layer 494)	2103	302.926	69	149	0.287989	838	306	490	485	0.449048	0.195714	0.283333	0.280952	pixels	Ratio image 1138	+001:00:59.410	1	0.449048	0.195714	0.283333	0.280952	129	110	82
56	Obj. 1 (using mask new layer 494)	2144	302.926	69	149	0.293604	857	291	462	402	0.458095	0.188571	0.27	0.241429	pixels	Ratio image 1139	+001:01:04.406	1	0.458095	0.188571	0.27	0.241429	129	110	80
57	Obj. 1 (using mask new layer 494)	2076	302.926	69	149	0.284292	926	294	478	424	0.490952	0.19	0.277619	0.251905	pixels	Ratio image 1140	+001:01:09.392	1	0.490952	0.19	0.277619	0.251905	129	110	83
58	Obj. 1 (using mask new layer 494)	2030	302.926	69	149	0.277992	844	260	495	459	0.451905	0.17381	0.285714	0.268571	pixels	Ratio image 1141	+001:01:14.353	1	0.451905	0.17381	0.285714	0.268571	129	110	82
59	Obj. 1 (using mask new layer 494)	2028	302.926	69	149	0.277719	946	295	494	447	0.500476	0.190476	0.285238	0.262857	pixels	Ratio image 1142	+001:01:19.356	1	0.500476	0.190476	0.285238	0.262857	129	110	82
60	Obj. 1 (using mask new layer 494)	1960	302.926	69	149	0.268406	911	323	512	487	0.48381	0.20381	0.29381	0.281905	pixels	Ratio image 1143	+001:01:24.403	1	0.48381	0.20381	0.29381	0.281905	129	110	83
61	Obj. 1 (using mask new layer 494)	1866	302.926	69	149	0.255534	923	339	541	508	0.489524	0.211429	0.307619	0.291905	pixels	Ratio image 1144	+001:01:29.423	1	0.489524	0.211429	0.307619	0.291905	129	110	87
62	Obj. 1 (using mask new layer 494)	1870	302.926	69	149	0.256082	891	334	539	468	0.474286	0.209048	0.306667	0.272857	pixels	Ratio image 1145	+001:01:34.421	1	0.474286	0.209048	0.306667	0.272857	129	110	83
63	Obj. 1 (using mask new layer 494)	1836	302.926	69	149	0.251426	874	320	554	541	0.46619	0.202381	0.31381	0.307619	pixels	Ratio image 1146	+001:01:39.391	1	0.46619	0.202381	0.31381	0.307619	129	110	83
64	Obj. 1 (using mask new layer 494)	1855	302.926	69	149	0.254028	1047	323	541	501	0.548571	0.20381	0.307619	0.288571	pixels	Ratio image 1147	+001:01:44.402	1	0.548571	0.20381	0.307619	0.288571	129	110	83
65	Obj. 1 (using mask new layer 494)	1825	302.926	69	149	0.249919	885	334	549	513	0.471429	0.209048	0.311429	0.294286	pixels	Ratio image 1148	+001:01:49.411	1	0.471429	0.209048	0.311429	0.294286	129	110	84
66	Obj. 1 (using mask new layer 494)	1844	302.926	69	149	0.252521	882	247	518	459	0.47	0.167619	0.296667	0.268571	pixels	Ratio image 1149	+001:01:54.381	1	0.47	0.167619	0.296667	0.268571	129	110	81
67	Obj. 1 (using mask new layer 494)	1798	302.926	69	149	0.246222	1036	348	566	562	0.543333	0.215714	0.319524	0.317619	pixels	Ratio image 1150	+001:01:59.420	1	0.543333	0.215714	0.319524	0.317619	129	110	88
