# Supplementary material for: Cytoplasmic nanojunctions between lysosomes and sarcoplasmic reticulum are required for specific calcium signaling
Source: F1000Res. 2014 Apr 22;3:93. [Version 1] doi: 10.12688/f1000research.3720.1 (PMC4126599; doi:10.12688/f1000research.3720.1)
Supplement: L-SR nanojunction study data — Figure_1_ms_suppl.csv Calcium fluorescence Fura-2-AM calcium fluorescence imaging data set used to produce the graphs in Figure 1 of the manuscript as well as Figure 1 in the supplement file to the main manuscript. Data are in a csv file with columns headers for indicating the data in each column. Figure_2_B-D.csv L-SR characterization Data for image analysis statistics shown in Figure 2B-D and gathered from transmission electron micrographs. Data are in comma-separated columns in a simple text file. Column headers indicate the quantity and units listed in each column. Figure_6A.txt TPC2 open probability vs lysosomal luminal [Ca2+] Data used for plot in Figure 6A and obtained from analysis of experimental results in Pitt S et al 2010 (see manuscript references). Data are in space/tab-separated columns in a simple text file. Column headers indicate the quantity and units listed in each column. Figure_6B.txt TPC2 Ca2+ release rate vs time Data used for plot in Figure 6B and obtained as described in section “L-SR junctional Ca2+ signal”. Data are in space/tab-separated columns in a simple text file. Column headers indicate the quantity and units listed in each column. Figure_7A_20_nm.txt, Figure_7A_50_nm.txt, Figure_7A_100_nm.txt Nanojunctional [Ca2+] vs time Data for plot in Figure 7A and obtained as average over 100 simulations each started with a different random number generator seed (as described in section “L-SR junctional Ca2+ signal”). The files contain data from simulations with L-SR junctional separations of 20, 50 and 100 nm, respectively. Data are in space/tab-separated columns in a simple text file. Column headers indicate the quantity and units listed in each column. Figure_7B.txt Nanojunctional [Ca2+] vs L-SR separation distance Data for plot in Figure 7B, solid circles, obtained by temporal average of data in figure 7A over entire time interval. Data are in space/tab-separated columns in a simple text file. Column headers indicate the quantity and units [file f1000research-3-3986-s0000.tgz › Figure_6A.txt]

#[Ca2+]_lys (M), Po
6.00000e-04 2.39270e-01
5.90000e-04 2.36101e-01
5.80000e-04 2.32875e-01
5.70000e-04 2.29593e-01
5.60000e-04 2.26255e-01
5.50000e-04 2.22861e-01
5.40000e-04 2.19411e-01
5.30000e-04 2.15905e-01
5.20000e-04 2.12342e-01
5.10000e-04 2.08724e-01
5.00000e-04 2.05049e-01
4.90000e-04 2.01318e-01
4.80000e-04 1.97531e-01
4.70000e-04 1.93688e-01
4.60000e-04 1.89788e-01
4.50000e-04 1.85833e-01
4.40000e-04 1.81821e-01
4.30000e-04 1.77753e-01
4.20000e-04 1.73629e-01
4.10000e-04 1.69449e-01
4.00000e-04 1.65212e-01
3.90000e-04 1.60920e-01
3.80000e-04 1.56571e-01
3.70000e-04 1.52166e-01
3.60000e-04 1.47705e-01
3.50000e-04 1.43188e-01
3.40000e-04 1.38615e-01
3.30000e-04 1.33986e-01
3.20000e-04 1.29300e-01
3.10000e-04 1.24558e-01
3.00000e-04 1.19760e-01
2.90000e-04 1.14906e-01
2.80000e-04 1.09996e-01
2.70000e-04 1.05030e-01
2.60000e-04 1.00007e-01
2.50000e-04 9.49287e-02
2.40000e-04 8.97939e-02
2.30000e-04 8.46030e-02
2.20000e-04 7.93558e-02
2.10000e-04 7.40526e-02
2.00000e-04 6.86931e-02
1.90000e-04 6.32776e-02
1.80000e-04 5.78058e-02
1.70000e-04 5.22779e-02
1.60000e-04 4.66939e-02
1.50000e-04 4.10537e-02
1.40000e-04 3.53573e-02
1.30000e-04 2.96048e-02
1.20000e-04 2.37962e-02
1.10000e-04 1.79314e-02
1.00000e-04 1.20104e-02
9.00000e-05 6.03328e-03
8.00000e-05 0.00000e+00
