# Supplementary material for: Cytoplasmic nanojunctions between lysosomes and sarcoplasmic reticulum are required for specific calcium signaling
Source: F1000Res. 2014 Apr 22;3:93. [Version 1] doi: 10.12688/f1000research.3720.1 (PMC4126599; doi:10.12688/f1000research.3720.1)
Supplement: L-SR nanojunction study data — Figure_1_ms_suppl.csv Calcium fluorescence Fura-2-AM calcium fluorescence imaging data set used to produce the graphs in Figure 1 of the manuscript as well as Figure 1 in the supplement file to the main manuscript. Data are in a csv file with columns headers for indicating the data in each column. Figure_2_B-D.csv L-SR characterization Data for image analysis statistics shown in Figure 2B-D and gathered from transmission electron micrographs. Data are in comma-separated columns in a simple text file. Column headers indicate the quantity and units listed in each column. Figure_6A.txt TPC2 open probability vs lysosomal luminal [Ca2+] Data used for plot in Figure 6A and obtained from analysis of experimental results in Pitt S et al 2010 (see manuscript references). Data are in space/tab-separated columns in a simple text file. Column headers indicate the quantity and units listed in each column. Figure_6B.txt TPC2 Ca2+ release rate vs time Data used for plot in Figure 6B and obtained as described in section “L-SR junctional Ca2+ signal”. Data are in space/tab-separated columns in a simple text file. Column headers indicate the quantity and units listed in each column. Figure_7A_20_nm.txt, Figure_7A_50_nm.txt, Figure_7A_100_nm.txt Nanojunctional [Ca2+] vs time Data for plot in Figure 7A and obtained as average over 100 simulations each started with a different random number generator seed (as described in section “L-SR junctional Ca2+ signal”). The files contain data from simulations with L-SR junctional separations of 20, 50 and 100 nm, respectively. Data are in space/tab-separated columns in a simple text file. Column headers indicate the quantity and units listed in each column. Figure_7B.txt Nanojunctional [Ca2+] vs L-SR separation distance Data for plot in Figure 7B, solid circles, obtained by temporal average of data in figure 7A over entire time interval. Data are in space/tab-separated columns in a simple text file. Column headers indicate the quantity and units [file f1000research-3-3986-s0000.tgz › Figure_6B.txt]

# t (s), Rate (1/s)
0 239270  
0.000523499 236101  
0.00105403 232875  
0.0015919 229593  
0.00213746 226255  
0.00269108 222861  
0.00325312 219411  
0.003824 215905  
0.00440415 212342  
0.00499404 208724  
0.00559415 205049  
0.00620502 201318  
0.0068272 197531  
0.00746132 193688  
0.00810802 189788  
0.00876801 185833  
0.00944204 181821  
0.0101309 177753  
0.0108356 173629  
0.011557 169449  
0.0122962 165212  
0.0130544 160920  
0.0138328 156571  
0.0146328 152166  
0.0154559 147705  
0.016304 143188  
0.0171787 138615  
0.0180824 133986  
0.0190172 129300  
0.019986 124558  
0.0209916 119760  
0.0220375 114906  
0.0231276 109996  
0.0242663 105030  
0.0254589 100007  
0.0267114 94928.7  
0.0280309 89793.9  
0.0294258 84603  
0.0309064 79355.8  
0.0324848 74052.6  
0.0341763 68693.1  
0.0359997 63277.6  
0.0379792 57805.8  
0.0401461 52277.9  
0.0425421 46693.9  
0.0452246 41053.7  
0.0482756 35357.3  
0.0518183 29604.8  
0.0560492 23796.2  
0.061313 17931.4  
0.0682984 12010.4  
0.0787275 6033.28  
0.0994886 0  
