# Supplementary material for: Cytoplasmic nanojunctions between lysosomes and sarcoplasmic reticulum are required for specific calcium signaling
Source: F1000Res. 2014 Apr 22;3:93. [Version 1] doi: 10.12688/f1000research.3720.1 (PMC4126599; doi:10.12688/f1000research.3720.1)
Supplement: L-SR nanojunction study data — Figure_1_ms_suppl.csv Calcium fluorescence Fura-2-AM calcium fluorescence imaging data set used to produce the graphs in Figure 1 of the manuscript as well as Figure 1 in the supplement file to the main manuscript. Data are in a csv file with columns headers for indicating the data in each column. Figure_2_B-D.csv L-SR characterization Data for image analysis statistics shown in Figure 2B-D and gathered from transmission electron micrographs. Data are in comma-separated columns in a simple text file. Column headers indicate the quantity and units listed in each column. Figure_6A.txt TPC2 open probability vs lysosomal luminal [Ca2+] Data used for plot in Figure 6A and obtained from analysis of experimental results in Pitt S et al 2010 (see manuscript references). Data are in space/tab-separated columns in a simple text file. Column headers indicate the quantity and units listed in each column. Figure_6B.txt TPC2 Ca2+ release rate vs time Data used for plot in Figure 6B and obtained as described in section “L-SR junctional Ca2+ signal”. Data are in space/tab-separated columns in a simple text file. Column headers indicate the quantity and units listed in each column. Figure_7A_20_nm.txt, Figure_7A_50_nm.txt, Figure_7A_100_nm.txt Nanojunctional [Ca2+] vs time Data for plot in Figure 7A and obtained as average over 100 simulations each started with a different random number generator seed (as described in section “L-SR junctional Ca2+ signal”). The files contain data from simulations with L-SR junctional separations of 20, 50 and 100 nm, respectively. Data are in space/tab-separated columns in a simple text file. Column headers indicate the quantity and units listed in each column. Figure_7B.txt Nanojunctional [Ca2+] vs L-SR separation distance Data for plot in Figure 7B, solid circles, obtained by temporal average of data in figure 7A over entire time interval. Data are in space/tab-separated columns in a simple text file. Column headers indicate the quantity and units [file f1000research-3-3986-s0000.tgz › Figure_7A_20_nm.txt]

#t (s)	mean [Ca2+]_nj (M)	sd (M)
0.000005	1.7751E-006	2.37719E-006
0.000705	3.77925E-006	0.00000522
0.001405	4.23734E-006	4.63608E-006
0.002105	4.98173E-006	4.90163E-006
0.002805	6.18422E-006	6.99777E-006
0.003505	0.000007444	7.33941E-006
0.004205	8.81824E-006	7.82139E-006
0.004905	0.000012483	0.000012335
0.005605	1.38572E-005	1.08886E-005
0.006305	1.50025E-005	0.000009961
0.007005	1.73502E-005	1.23709E-005
0.007705	0.000018839	1.07918E-005
0.008405	1.85527E-005	1.02537E-005
0.009105	1.78655E-005	1.14312E-005
0.009805	1.64913E-005	9.37265E-006
0.010505	1.75792E-005	9.78225E-006
0.011205	1.84381E-005	9.64707E-006
0.011905	1.78655E-005	0.000009567
0.012605	1.84381E-005	8.77532E-006
0.013305	1.63767E-005	0.000009183
0.014005	1.83236E-005	9.6443E-006
0.014705	1.72357E-005	0.000011342
0.015405	0.000015346	0.000009123
0.016105	1.54033E-005	8.45948E-006
0.016805	0.000016434	9.34136E-006
0.017505	1.64913E-005	9.13767E-006
0.018205	1.39145E-005	8.54056E-006
0.018905	1.44871E-005	0.000008665
0.019605	1.42581E-005	0.000008046
0.020305	1.15095E-005	6.50543E-006
0.021005	1.32846E-005	8.99374E-006
0.021705	1.31701E-005	7.49726E-006
0.022405	1.23684E-005	7.09463E-006
0.023105	1.19676E-005	8.07086E-006
0.023805	1.10514E-005	6.59533E-006
0.024505	1.20821E-005	0.000006577
0.025205	1.07651E-005	0.000007794
0.025905	1.04788E-005	6.08339E-006
0.026605	9.79168E-006	5.33565E-006
0.027305	0.000010307	6.67074E-006
0.028005	1.07079E-005	7.69133E-006
0.028705	9.50538E-006	6.55539E-006
0.029405	9.6199E-006	6.2234E-006
0.030105	8.41741E-006	6.39966E-006
0.030805	7.8448E-006	5.60238E-006
0.031505	8.36015E-006	5.92259E-006
0.032205	8.53193E-006	6.29635E-006
0.032905	8.70372E-006	0.000005394
0.033605	0.000007444	5.36411E-006
0.034305	8.07384E-006	5.56884E-006
0.035005	7.55849E-006	5.68979E-006
0.035705	8.01658E-006	5.81311E-006
0.036405	6.47053E-006	3.36334E-006
0.037105	6.52779E-006	4.70058E-006
0.037805	6.47053E-006	5.1023E-006
0.038505	0.000006356	4.60167E-006
0.039205	6.75683E-006	5.2302E-006
0.039905	6.24148E-006	4.65229E-006
0.040605	4.98173E-006	4.35974E-006
0.041305	5.66887E-006	4.23043E-006
0.042005	5.61161E-006	4.36549E-006
0.042705	5.21078E-006	4.35513E-006
0.043405	4.98173E-006	4.79815E-006
0.044105	4.12281E-006	3.17661E-006
0.044805	4.23734E-006	4.01746E-006
0.045505	4.52364E-006	4.13443E-006
0.046205	4.18008E-006	3.48067E-006
0.046905	3.77925E-006	3.53929E-006
0.047605	4.40912E-006	4.01621E-006
0.048305	0.000003722	4.63644E-006
0.049005	0.000003722	4.0593E-006
0.049705	3.5502E-006	3.14485E-006
0.050405	3.77925E-006	3.53929E-006
0.051105	3.5502E-006	3.19761E-006
0.051805	3.66472E-006	3.27412E-006
0.052505	4.23734E-006	4.29908E-006
0.053205	2.5195E-006	0.000003041
0.053905	3.26389E-006	0.000003471
0.054605	3.26389E-006	3.51891E-006
0.055305	2.69128E-006	3.08307E-006
0.056005	0.000003722	3.38515E-006
0.056705	2.5195E-006	3.25362E-006
0.057405	2.92033E-006	2.86248E-006
0.058105	2.69128E-006	2.67643E-006
0.058805	2.46224E-006	2.65131E-006
0.059505	2.11867E-006	2.44107E-006
0.060205	3.32116E-006	3.02556E-006
0.060905	1.94688E-006	2.80044E-006
0.061605	2.46224E-006	2.58745E-006
0.062305	0.000002405	2.85487E-006
0.063005	1.83236E-006	2.22224E-006
0.063705	1.94688E-006	2.04013E-006
0.064405	2.17593E-006	2.42388E-006
0.065105	1.71784E-006	2.5213E-006
0.065805	1.94688E-006	2.91747E-006
0.066505	1.94688E-006	2.67831E-006
0.067205	2.06141E-006	2.45678E-006
0.067905	1.60332E-006	0.000002017
#	8.41010010638298E-006	5.35085935247758E-006	N=94
#	1.2431665E-005	4.45125683131587E-006	N=48
