# Supplementary material for: Cytoplasmic nanojunctions between lysosomes and sarcoplasmic reticulum are required for specific calcium signaling
Source: F1000Res. 2014 Apr 22;3:93. [Version 1] doi: 10.12688/f1000research.3720.1 (PMC4126599; doi:10.12688/f1000research.3720.1)
Supplement: L-SR nanojunction study data — Figure_1_ms_suppl.csv Calcium fluorescence Fura-2-AM calcium fluorescence imaging data set used to produce the graphs in Figure 1 of the manuscript as well as Figure 1 in the supplement file to the main manuscript. Data are in a csv file with columns headers for indicating the data in each column. Figure_2_B-D.csv L-SR characterization Data for image analysis statistics shown in Figure 2B-D and gathered from transmission electron micrographs. Data are in comma-separated columns in a simple text file. Column headers indicate the quantity and units listed in each column. Figure_6A.txt TPC2 open probability vs lysosomal luminal [Ca2+] Data used for plot in Figure 6A and obtained from analysis of experimental results in Pitt S et al 2010 (see manuscript references). Data are in space/tab-separated columns in a simple text file. Column headers indicate the quantity and units listed in each column. Figure_6B.txt TPC2 Ca2+ release rate vs time Data used for plot in Figure 6B and obtained as described in section “L-SR junctional Ca2+ signal”. Data are in space/tab-separated columns in a simple text file. Column headers indicate the quantity and units listed in each column. Figure_7A_20_nm.txt, Figure_7A_50_nm.txt, Figure_7A_100_nm.txt Nanojunctional [Ca2+] vs time Data for plot in Figure 7A and obtained as average over 100 simulations each started with a different random number generator seed (as described in section “L-SR junctional Ca2+ signal”). The files contain data from simulations with L-SR junctional separations of 20, 50 and 100 nm, respectively. Data are in space/tab-separated columns in a simple text file. Column headers indicate the quantity and units listed in each column. Figure_7B.txt Nanojunctional [Ca2+] vs L-SR separation distance Data for plot in Figure 7B, solid circles, obtained by temporal average of data in figure 7A over entire time interval. Data are in space/tab-separated columns in a simple text file. Column headers indicate the quantity and units [file f1000research-3-3986-s0000.tgz › Figure_7A_50_nm.txt]

#t (s)	mean [Ca2+]_nj (M)	sd (M)	
5.00000e-06 0.00000e+00 0.00000e+00
7.05000e-04 2.05912e-06 2.63224e-06
1.40500e-03 2.49087e-06 3.04260e-06
2.10500e-03 3.22152e-06 3.20755e-06
2.80500e-03 3.08867e-06 3.37177e-06
3.50500e-03 3.91896e-06 3.68670e-06
4.20500e-03 4.58319e-06 3.72920e-06
4.90500e-03 6.57589e-06 4.97563e-06
5.60500e-03 7.90435e-06 5.36318e-06
6.30500e-03 1.08934e-05 6.62670e-06
7.00500e-03 1.23547e-05 7.40478e-06
7.70500e-03 1.39156e-05 7.13958e-06
8.40500e-03 1.37828e-05 6.94264e-06
9.10500e-03 1.39821e-05 7.03796e-06
9.80500e-03 1.33510e-05 5.60334e-06
1.05050e-02 1.30189e-05 6.54295e-06
1.12050e-02 1.44470e-05 7.11083e-06
1.19050e-02 1.37164e-05 6.82459e-06
1.26050e-02 1.25872e-05 5.90772e-06
1.33050e-02 1.40817e-05 7.94787e-06
1.40050e-02 1.24211e-05 6.57624e-06
1.47050e-02 1.27532e-05 5.99613e-06
1.54050e-02 1.28529e-05 5.57162e-06
1.61050e-02 1.10927e-05 4.87831e-06
1.68050e-02 1.15576e-05 6.32071e-06
1.75050e-02 1.08270e-05 5.04616e-06
1.82050e-02 1.09930e-05 5.10878e-06
1.89050e-02 1.04949e-05 5.58806e-06
1.96050e-02 1.17237e-05 5.46556e-06
2.03050e-02 1.00631e-05 4.05940e-06
2.10050e-02 1.20558e-05 5.61187e-06
2.17050e-02 9.93026e-06 5.88290e-06
2.24050e-02 9.43208e-06 4.64187e-06
2.31050e-02 9.33245e-06 5.08670e-06
2.38050e-02 9.76420e-06 4.79923e-06
2.45050e-02 8.20325e-06 4.88949e-06
2.52050e-02 8.17004e-06 4.56115e-06
2.59050e-02 8.26968e-06 3.91946e-06
2.66050e-02 8.56858e-06 4.16815e-06
2.73050e-02 7.67187e-06 4.51215e-06
2.80050e-02 7.77150e-06 3.47744e-06
2.87050e-02 6.67552e-06 3.87615e-06
2.94050e-02 7.73829e-06 4.33039e-06
3.01050e-02 5.94487e-06 3.28863e-06
3.08050e-02 7.37297e-06 4.19238e-06
3.15050e-02 6.64231e-06 3.79561e-06
3.22050e-02 6.47625e-06 4.22035e-06
3.29050e-02 6.37662e-06 3.09958e-06
3.36050e-02 6.47625e-06 3.91602e-06
3.43050e-02 5.97808e-06 3.58203e-06
3.50050e-02 5.61275e-06 3.43592e-06
3.57050e-02 6.60910e-06 4.00469e-06
3.64050e-02 5.11458e-06 3.46771e-06
3.71050e-02 5.91166e-06 3.34075e-06
3.78050e-02 4.98173e-06 3.50259e-06
3.85050e-02 5.87845e-06 3.20404e-06
3.92050e-02 4.94852e-06 3.52645e-06
3.99050e-02 4.35071e-06 3.18077e-06
4.06050e-02 3.75291e-06 2.29533e-06
4.13050e-02 4.48356e-06 3.20474e-06
4.20050e-02 4.18466e-06 2.83164e-06
4.27050e-02 4.74925e-06 3.14733e-06
4.34050e-02 4.05181e-06 2.72881e-06
4.41050e-02 3.81933e-06 2.96769e-06
4.48050e-02 4.18466e-06 2.92933e-06
4.55050e-02 3.78612e-06 3.84041e-06
4.62050e-02 3.81933e-06 2.75120e-06
4.69050e-02 3.35437e-06 2.28747e-06
4.76050e-02 3.32116e-06 2.29999e-06
4.83050e-02 3.15510e-06 2.44814e-06
4.90050e-02 2.62371e-06 2.22765e-06
4.97050e-02 3.45400e-06 2.41551e-06
5.04050e-02 2.75656e-06 1.94496e-06
5.11050e-02 2.88941e-06 2.36774e-06
5.18050e-02 3.08867e-06 2.55522e-06
5.25050e-02 2.39123e-06 1.93189e-06
5.32050e-02 2.59050e-06 2.70811e-06
5.39050e-02 2.98904e-06 2.68390e-06
5.46050e-02 2.29160e-06 2.09216e-06
5.53050e-02 2.42444e-06 2.42411e-06
5.60050e-02 2.42444e-06 2.32940e-06
5.67050e-02 1.92627e-06 1.65583e-06
5.74050e-02 2.02591e-06 1.90638e-06
5.81050e-02 2.22517e-06 2.24074e-06
5.88050e-02 2.02591e-06 1.78440e-06
5.95050e-02 2.32481e-06 2.01292e-06
6.02050e-02 2.39123e-06 1.78030e-06
6.09050e-02 2.15875e-06 1.93451e-06
6.16050e-02 1.79342e-06 2.11756e-06
6.23050e-02 1.66058e-06 1.67744e-06
6.30050e-02 1.46131e-06 1.69877e-06
6.37050e-02 1.62737e-06 1.97026e-06
6.44050e-02 1.56094e-06 1.69114e-06
6.51050e-02 1.59415e-06 1.77396e-06
6.58050e-02 1.42810e-06 1.64389e-06
6.65050e-02 1.89306e-06 1.50072e-06
6.72050e-02 1.56094e-06 1.75643e-06
6.79050e-02 1.49452e-06 1.71886e-06
