# Supplementary material for: Cytoplasmic nanojunctions between lysosomes and sarcoplasmic reticulum are required for specific calcium signaling
Source: F1000Res. 2014 Apr 22;3:93. [Version 1] doi: 10.12688/f1000research.3720.1 (PMC4126599; doi:10.12688/f1000research.3720.1)
Supplement: L-SR nanojunction study data — Figure_1_ms_suppl.csv Calcium fluorescence Fura-2-AM calcium fluorescence imaging data set used to produce the graphs in Figure 1 of the manuscript as well as Figure 1 in the supplement file to the main manuscript. Data are in a csv file with columns headers for indicating the data in each column. Figure_2_B-D.csv L-SR characterization Data for image analysis statistics shown in Figure 2B-D and gathered from transmission electron micrographs. Data are in comma-separated columns in a simple text file. Column headers indicate the quantity and units listed in each column. Figure_6A.txt TPC2 open probability vs lysosomal luminal [Ca2+] Data used for plot in Figure 6A and obtained from analysis of experimental results in Pitt S et al 2010 (see manuscript references). Data are in space/tab-separated columns in a simple text file. Column headers indicate the quantity and units listed in each column. Figure_6B.txt TPC2 Ca2+ release rate vs time Data used for plot in Figure 6B and obtained as described in section “L-SR junctional Ca2+ signal”. Data are in space/tab-separated columns in a simple text file. Column headers indicate the quantity and units listed in each column. Figure_7A_20_nm.txt, Figure_7A_50_nm.txt, Figure_7A_100_nm.txt Nanojunctional [Ca2+] vs time Data for plot in Figure 7A and obtained as average over 100 simulations each started with a different random number generator seed (as described in section “L-SR junctional Ca2+ signal”). The files contain data from simulations with L-SR junctional separations of 20, 50 and 100 nm, respectively. Data are in space/tab-separated columns in a simple text file. Column headers indicate the quantity and units listed in each column. Figure_7B.txt Nanojunctional [Ca2+] vs L-SR separation distance Data for plot in Figure 7B, solid circles, obtained by temporal average of data in figure 7A over entire time interval. Data are in space/tab-separated columns in a simple text file. Column headers indicate the quantity and units [file f1000research-3-3986-s0000.tgz › Figure_7A_100_nm.txt]

#t (s)	mean [Ca2+]_nj (M)	sd (M)	
5.00000e-06 0.00000e+00 0.00000e+00
7.05000e-04 1.16150e-06 1.20271e-06
1.40500e-03 1.81484e-06 2.02491e-06
2.10500e-03 1.70595e-06 1.47393e-06
2.80500e-03 2.03262e-06 1.57234e-06
3.50500e-03 2.57707e-06 2.04440e-06
4.20500e-03 2.64967e-06 2.45164e-06
4.90500e-03 3.35745e-06 2.63283e-06
5.60500e-03 4.02894e-06 3.01882e-06
6.30500e-03 5.39007e-06 3.34243e-06
7.00500e-03 6.84194e-06 4.32359e-06
7.70500e-03 7.69492e-06 3.98810e-06
8.40500e-03 8.14863e-06 3.89106e-06
9.10500e-03 9.36457e-06 4.10111e-06
9.80500e-03 9.49161e-06 4.15715e-06
1.05050e-02 1.02175e-05 3.88812e-06
1.12050e-02 9.99976e-06 4.10131e-06
1.19050e-02 9.78198e-06 4.21766e-06
1.26050e-02 1.01812e-05 4.18165e-06
1.33050e-02 1.01268e-05 3.85579e-06
1.40050e-02 9.20123e-06 4.60879e-06
1.47050e-02 9.23753e-06 4.36798e-06
1.54050e-02 9.43716e-06 4.18049e-06
1.61050e-02 8.83827e-06 4.60441e-06
1.68050e-02 8.56604e-06 3.78453e-06
1.75050e-02 8.63863e-06 3.69502e-06
1.82050e-02 8.82012e-06 3.93636e-06
1.89050e-02 7.93085e-06 3.93537e-06
1.96050e-02 7.09602e-06 3.43310e-06
2.03050e-02 7.42269e-06 3.52011e-06
2.10050e-02 7.82196e-06 3.97396e-06
2.17050e-02 7.78566e-06 3.95361e-06
2.24050e-02 6.98713e-06 3.52278e-06
2.31050e-02 6.71491e-06 3.42482e-06
2.38050e-02 6.87824e-06 3.07907e-06
2.45050e-02 6.53342e-06 3.15407e-06
2.52050e-02 6.13416e-06 2.91921e-06
2.59050e-02 6.24305e-06 3.52464e-06
2.66050e-02 6.18860e-06 3.12565e-06
2.73050e-02 6.29749e-06 2.83659e-06
2.80050e-02 6.04341e-06 2.74139e-06
2.87050e-02 5.60785e-06 3.02733e-06
2.94050e-02 5.26303e-06 2.76209e-06
3.01050e-02 5.71674e-06 2.71453e-06
3.08050e-02 5.40822e-06 3.35522e-06
3.15050e-02 5.29933e-06 2.98073e-06
3.22050e-02 5.09970e-06 2.86887e-06
3.29050e-02 4.46450e-06 2.85684e-06
3.36050e-02 4.86377e-06 2.86811e-06
3.43050e-02 3.81116e-06 2.40430e-06
3.50050e-02 4.71858e-06 2.61843e-06
3.57050e-02 4.13783e-06 2.25395e-06
3.64050e-02 3.82931e-06 1.89891e-06
3.71050e-02 3.97450e-06 2.24446e-06
3.78050e-02 3.70227e-06 2.02358e-06
3.85050e-02 3.66598e-06 1.96562e-06
3.92050e-02 4.11969e-06 2.11589e-06
3.99050e-02 3.75672e-06 2.14586e-06
4.06050e-02 3.21227e-06 1.79819e-06
4.13050e-02 3.13967e-06 2.07580e-06
4.20050e-02 3.39375e-06 1.99826e-06
4.27050e-02 3.10338e-06 2.15430e-06
4.34050e-02 2.77670e-06 2.02831e-06
4.41050e-02 3.03078e-06 1.86606e-06
4.48050e-02 3.13967e-06 2.09193e-06
4.55050e-02 3.10338e-06 1.82490e-06
4.62050e-02 2.52263e-06 1.50384e-06
4.69050e-02 2.34114e-06 1.59915e-06
4.76050e-02 2.59522e-06 1.85160e-06
4.83050e-02 2.54077e-06 1.50059e-06
4.90050e-02 2.41374e-06 1.62541e-06
4.97050e-02 2.43188e-06 1.41340e-06
5.04050e-02 2.06892e-06 1.51219e-06
5.11050e-02 2.01447e-06 1.39966e-06
5.18050e-02 1.92373e-06 1.56247e-06
5.25050e-02 2.10521e-06 1.67460e-06
5.32050e-02 2.06892e-06 1.33514e-06
5.39050e-02 1.77854e-06 1.38360e-06
5.46050e-02 1.76039e-06 1.36464e-06
5.53050e-02 1.74225e-06 1.25468e-06
5.60050e-02 1.81484e-06 1.21605e-06
5.67050e-02 1.57891e-06 1.31957e-06
5.74050e-02 1.59706e-06 1.27751e-06
5.81050e-02 1.79669e-06 1.51719e-06
5.88050e-02 1.86928e-06 1.61296e-06
5.95050e-02 1.68780e-06 1.45522e-06
6.02050e-02 1.34298e-06 1.38700e-06
6.09050e-02 1.32483e-06 1.25963e-06
6.16050e-02 1.36113e-06 1.27343e-06
6.23050e-02 1.17965e-06 1.21950e-06
6.30050e-02 1.52446e-06 1.28903e-06
6.37050e-02 1.37928e-06 1.24662e-06
6.44050e-02 1.01631e-06 1.01477e-06
6.51050e-02 1.08890e-06 8.40107e-07
6.58050e-02 1.16150e-06 9.87924e-07
6.65050e-02 1.05261e-06 1.05886e-06
6.72050e-02 1.30668e-06 1.02335e-06
6.79050e-02 1.14335e-06 1.12727e-06
