# Supplementary material for: Cytoplasmic nanojunctions between lysosomes and sarcoplasmic reticulum are required for specific calcium signaling
Source: F1000Res. 2014 Apr 22;3:93. [Version 1] doi: 10.12688/f1000research.3720.1 (PMC4126599; doi:10.12688/f1000research.3720.1)
Supplement: L-SR nanojunction study data — Figure_1_ms_suppl.csv Calcium fluorescence Fura-2-AM calcium fluorescence imaging data set used to produce the graphs in Figure 1 of the manuscript as well as Figure 1 in the supplement file to the main manuscript. Data are in a csv file with columns headers for indicating the data in each column. Figure_2_B-D.csv L-SR characterization Data for image analysis statistics shown in Figure 2B-D and gathered from transmission electron micrographs. Data are in comma-separated columns in a simple text file. Column headers indicate the quantity and units listed in each column. Figure_6A.txt TPC2 open probability vs lysosomal luminal [Ca2+] Data used for plot in Figure 6A and obtained from analysis of experimental results in Pitt S et al 2010 (see manuscript references). Data are in space/tab-separated columns in a simple text file. Column headers indicate the quantity and units listed in each column. Figure_6B.txt TPC2 Ca2+ release rate vs time Data used for plot in Figure 6B and obtained as described in section “L-SR junctional Ca2+ signal”. Data are in space/tab-separated columns in a simple text file. Column headers indicate the quantity and units listed in each column. Figure_7A_20_nm.txt, Figure_7A_50_nm.txt, Figure_7A_100_nm.txt Nanojunctional [Ca2+] vs time Data for plot in Figure 7A and obtained as average over 100 simulations each started with a different random number generator seed (as described in section “L-SR junctional Ca2+ signal”). The files contain data from simulations with L-SR junctional separations of 20, 50 and 100 nm, respectively. Data are in space/tab-separated columns in a simple text file. Column headers indicate the quantity and units listed in each column. Figure_7B.txt Nanojunctional [Ca2+] vs L-SR separation distance Data for plot in Figure 7B, solid circles, obtained by temporal average of data in figure 7A over entire time interval. Data are in space/tab-separated columns in a simple text file. Column headers indicate the quantity and units [file f1000research-3-3986-s0000.tgz › Figure_7B.txt]

# width (nm)	delta width (nm)	[Ca2+]_ns (M)	sd_[Ca2+] (M)	n
10	3	8.2957E-006	5.2696E-006	94
20	3	8.4101E-006	5.351E-006	
30	3	7.8218E-006	5.1039E-006
40	3	7.1082E-006	4.5288E-006
50	3	6.3657E-006	4.0213E-006
60	3	5.79028789361702E-006	3.60128672003399E-006
70	3	5.30632617021277E-006	3.29947978789362E-006
80	3	0.000005072	3.15146891670469E-006
90	3	4.86862744680851E-006	3.04670780007583E-006
100	3	4.55949255319149E-006	2.83865669372731E-006
